# Supplementary material for: Synthetic Lethality between Cohesin and WNT Signaling Pathways in Diverse Cancer Contexts
Source: Cells. 2024 Mar 30;13(7):608. doi: 10.3390/cells13070608 (PMC11011321; doi:10.3390/cells13070608)
Supplement: Supplementary file 1 [file cells-13-00608-s001.zip]

Archive with 1 entries (1 files):
- cells-2914227-supplementary.pdf
